# Supplementary material for: ﻿Nanhuaphasma Chen, He & Li, 2002 is a junior synonym of Dajaca Brunner von Wattenwyl, 1893 (Phasmatodea, Aschiphasmatidae, Dajacini)
Source: Zookeys. 2022 Jan 18;1082:51–62. doi: 10.3897/zookeys.1082.73272 (PMC8789760; doi:10.3897/zookeys.1082.73272)
Supplement: XML Treatment for Dajaca [file zookeys.1082.73272-treatment1.xml]

<!DOCTYPE tp:taxon-treatment
  PUBLIC "-//TaxonX//DTD Taxonomic Treatment Publishing DTD v0 20100105//EN" "tax-treatment-NSO.dtd">
<tp:taxon-treatment xmlns:tp="http://www.plazi.org/taxpub"><tp:treatment-meta><kwd-group><label>Taxon classification</label><kwd>
              <named-content content-type="kingdom">Animalia</named-content>
            </kwd><kwd>
              <named-content content-type="order">Phasmatodea</named-content>
            </kwd><kwd>
              <named-content content-type="family">Aschiphasmatidae</named-content>
            </kwd></kwd-group><mixed-citation publication-type="journal"><person-group><name><surname>Xie</surname><given-names>Chong-Xin</given-names></name><name><surname>Qian1</surname><given-names>Jun WenYu-Han</given-names></name></person-group><article-title>﻿<italic><tp:taxon-name><tp:taxon-name-part taxon-name-part-type="genus" reg="Nanhuaphasma">Nanhuaphasma</tp:taxon-name-part></tp:taxon-name></italic> Chen, He &amp; Li, 2002 is a junior synonym of <italic><tp:taxon-name><tp:taxon-name-part taxon-name-part-type="genus" reg="Dajaca">Dajaca</tp:taxon-name-part></tp:taxon-name></italic> Brunner von Wattenwyl, 1893 (<tp:taxon-name><tp:taxon-name-part taxon-name-part-type="order">Phasmatodea</tp:taxon-name-part></tp:taxon-name>, <tp:taxon-name><tp:taxon-name-part taxon-name-part-type="family">Aschiphasmatidae</tp:taxon-name-part></tp:taxon-name>, <tp:taxon-name><tp:taxon-name-part taxon-name-part-type="tribe">Dajacini</tp:taxon-name-part></tp:taxon-name>)</article-title><source>Zookeys</source><day>18</day><month>01</month><year>2022</year><volume>1082</volume><fpage>51</fpage><lpage>62</lpage><pub-id pub-id-type="doi">10.3897/zookeys.1082.73272</pub-id></mixed-citation></tp:treatment-meta><tp:nomenclature><label>﻿Genus</label><tp:taxon-name>
            <object-id xmlns:xlink="http://www.w3.org/1999/xlink" content-type="arpha" xlink:type="simple">360E827C-F750-5004-9DC3-54FFFCD02EB0</object-id>
            <tp:taxon-name-part taxon-name-part-type="genus" reg="Dajaca">Dajaca</tp:taxon-name-part>
          </tp:taxon-name><tp:taxon-authority>Brunner von Wattenwyl, 1893</tp:taxon-authority><tp:nomenclature-citation-list><tp:nomenclature-citation><tp:taxon-name>
                <tp:taxon-name-part taxon-name-part-type="genus" reg="Dajaca">Dajaca</tp:taxon-name-part>
              </tp:taxon-name><comment>Brunner von Wattenwyl, 1893: 99 (original description; type species: <tp:taxon-name><tp:taxon-name-part taxon-name-part-type="genus" reg="Dajaca">Dajaca</tp:taxon-name-part><tp:taxon-name-part taxon-name-part-type="species" reg="monilicornis">monilicornis</tp:taxon-name-part></tp:taxon-name> Redtenbacher, 1906; type locality: Tam Dao, 55 km NNW Hanoi, Vietnam).</comment></tp:nomenclature-citation><tp:nomenclature-citation><tp:taxon-name>
                <tp:taxon-name-part taxon-name-part-type="genus" reg="Nanhuaphasma">Nanhuaphasma</tp:taxon-name-part>
              </tp:taxon-name><comment>syn. nov. Chen, He &amp; Li, 2002: 100 (original description; type species: <tp:taxon-name><tp:taxon-name-part taxon-name-part-type="genus" reg="Nanhuaphasma">Nanhuaphasma</tp:taxon-name-part><tp:taxon-name-part taxon-name-part-type="species" reg="hamicercum">hamicercum</tp:taxon-name-part></tp:taxon-name> Chen &amp; He, 2002; type locality: Jianfengling National Forest Park, Hainan province, China); <xref ref-type="bibr" rid="B6">Chen and He 2008</xref>: 365 (redescription).</comment></tp:nomenclature-citation></tp:nomenclature-citation-list></tp:nomenclature><tp:treatment-sec sec-type="remarks" id="SECID0EIMAC"><title>Remarks.</title><p>Head flattened, antennae long. Median segment twice as long as metanotum. Ungues not pectinate. Male apterous or winged, females apterous. Legs short, femora laterally compressed, dorsal surface rounded; ventral carinae with only a few minute spines or unarmed. Fore femora more or less straight. Tibiae unarmed (<xref ref-type="bibr" rid="B2">Bragg 2001</xref>; <xref ref-type="bibr" rid="B17">Zompro 2004</xref>). After comparing the diagnostic features, <italic><tp:taxon-name><tp:taxon-name-part taxon-name-part-type="genus" reg="Nanhuaphasma">Nanhuaphasma</tp:taxon-name-part></tp:taxon-name></italic> shows similar characters to the <italic><tp:taxon-name><tp:taxon-name-part taxon-name-part-type="genus" reg="Dajaca">Dajaca</tp:taxon-name-part></tp:taxon-name></italic>, and we could not find significant morphological differences between the two and therefore consider <italic><tp:taxon-name><tp:taxon-name-part taxon-name-part-type="genus" reg="Nanhuaphasma">Nanhuaphasma</tp:taxon-name-part></tp:taxon-name></italic> to be a junior synonym of <italic><tp:taxon-name><tp:taxon-name-part taxon-name-part-type="genus" reg="Dajaca">Dajaca</tp:taxon-name-part></tp:taxon-name></italic>.</p><p>For the convenience of research, we hereby give the Chinese name. Latin <italic><tp:taxon-name><tp:taxon-name-part taxon-name-part-type="genus" reg="Dajaca">Dajaca</tp:taxon-name-part></tp:taxon-name></italic> in Chinese, transliterated as “达伽卡”, simplified as “达”.</p></tp:treatment-sec><ref-list><ref id="B6"><mixed-citation xmlns:xlink="http://www.w3.org/1999/xlink" xlink:type="simple"><person-group><name name-style="western"><surname>Chen</surname><given-names>SC</given-names></name><name name-style="western"><surname>He</surname><given-names>YH</given-names></name></person-group> (<year>2008</year>) <source><tp:taxon-name><tp:taxon-name-part taxon-name-part-type="order">Phasmatodea</tp:taxon-name-part></tp:taxon-name> of China.</source><publisher-name>China Forestry Publishing House</publisher-name>, <publisher-loc>Beijing</publisher-loc>, <size units="page">365 pp</size>.</mixed-citation></ref><ref id="B2"><mixed-citation xmlns:xlink="http://www.w3.org/1999/xlink" xlink:type="simple"><person-group><name name-style="western"><surname>Bragg</surname><given-names>PE</given-names></name></person-group> (<year>2001</year>) Phasmids of Borneo. Natural History Publications, Kota Kinabalu, 49–63, 345–353.</mixed-citation></ref><ref id="B17"><mixed-citation xmlns:xlink="http://www.w3.org/1999/xlink" xlink:type="simple"><person-group><name name-style="western"><surname>Zompro</surname><given-names>O</given-names></name></person-group> (<year>2004</year>) <article-title>Revision of the genera of the Areolatae, including the status of <italic><tp:taxon-name><tp:taxon-name-part taxon-name-part-type="genus">Timema</tp:taxon-name-part></tp:taxon-name></italic> and <italic><tp:taxon-name><tp:taxon-name-part taxon-name-part-type="genus">Agathemera</tp:taxon-name-part></tp:taxon-name></italic> (<tp:taxon-name><tp:taxon-name-part taxon-name-part-type="class">Insecta</tp:taxon-name-part></tp:taxon-name>, <tp:taxon-name><tp:taxon-name-part taxon-name-part-type="order">Phasmatodea</tp:taxon-name-part></tp:taxon-name>).</article-title><source>Abhandlungen des Naturwissenschaftlichen Vereins (NF)</source><volume>37</volume>: <fpage>1</fpage>–<lpage>327</lpage>.</mixed-citation></ref></ref-list></tp:taxon-treatment>
